# Supplementary material for: Boreal chorus frog (Pseudacris maculata) spring calling activity, habitat metrics, and associated environmental data
Source: Data Brief. 2020 Nov 24;33:106581. doi: 10.1016/j.dib.2020.106581 (PMC7710638; doi:10.1016/j.dib.2020.106581)
Supplement: Supplementary file 1 [file mmc1.zip]

Archive with 3 entries (3 files):
- BorealChorusFrogCallingActivityDataset.xlsx
- ECOLIND-18486.pdf
- research-data-DIB-D-20-02267-1606050516897.json
