# Supplementary material for: Boreal chorus frog (Pseudacris maculata) spring calling activity, habitat metrics, and associated environmental data
Source: Data Brief. 2020 Nov 24;33:106581. doi: 10.1016/j.dib.2020.106581 (PMC7710638; doi:10.1016/j.dib.2020.106581)
Supplement: Supplementary file 1 [file mmc1.zip › BorealChorusFrogCallingActivityDataset.xlsx]

## Sheet: Wetmeadow
Site	Year	Date	Missing	Count	GCC	HYDRO	WND	PRCP	SNOW	SNWD	TAVG	TMAX	TMIN	PRCP7	PRCP1	DOY	Month
slough	2015	2015-03-01	1	NA	0.3312	0.0928478	3	0	0	0	-8.35	-3.9	-12.8	0	0	60	Mar
slough	2015	2015-03-02	1	NA	0.3312	0.105151	6.5	0	0	0	-3.05	3.9	-10	0	0	61	Mar
slough	2015	2015-03-03	1	NA	0.3312	0.148622	7.1	0	0	0	1.4	5.6	-2.8	0	0	62	Mar
slough	2015	2015-03-04	1	NA	0.3312	0.113353	4.7	0.1524	1.27	0.25	-5.55	0.6	-11.7	0.1524	0	63	Mar
slough	2015	2015-03-05	1	NA	0.3312	0.10187	4.3	0	0	0	-9.7	-1.1	-18.3	0.1524	0.1524	64	Mar
slough	2015	2015-03-06	1	NA	0.3312	0.128937	4.5	0	0	0	-6.65	5	-18.3	0.1524	0	65	Mar
slough	2015	2015-03-07	1	NA	0.3312	0.116634	3.8	0	0	0	5.85	16.7	-5	0.1524	0	66	Mar
slough	2015	2015-03-08	1	NA	0.3312	0.114173	4.6	0	0	0	8.3	18.3	-1.7	0.1524	0	67	Mar
slough	2015	2015-03-09	1	NA	0.3312	0.113353	3.6	0	0	0	3.6	13.3	-6.1	0.1524	0	68	Mar
slough	2015	2015-03-10	1	NA	0.3312	0.14206	3.1	0	0	0	5.8	17.2	-5.6	0.1524	0	69	Mar
slough	2015	2015-03-11	1	NA	0.3312	0.118274	3.7	0	0	0	8.65	21.7	-4.4	0	0	70	Mar
slough	2015	2015-03-12	1	NA	0.3312	0.135499	6.4	0	0	0	9.2	22.8	-4.4	0	0	71	Mar
slough	2015	2015-03-13	1	NA	0.3312	0.122375	6.2	0	0	0	13.05	24.4	1.7	0	0	72	Mar
slough	2015	2015-03-14	1	NA	0.3312	0.0985892	3.2	0	0	0	10.55	22.2	-1.1	0	0	73	Mar
slough	2015	2015-03-15	1	NA	0.3312	0.110072	8.8	0	0	0	8.85	19.4	-1.7	0	0	74	Mar
slough	2015	2015-03-16	1	NA	0.3312	0.110892	8.3	0	0	0	18.35	30	6.7	0	0	75	Mar
slough	2015	2015-03-17	1	NA	0.3312	0.110072	6.1	0	0	0	15	31.7	-1.7	0	0	76	Mar
slough	2015	2015-03-18	1	NA	0.3312	0.108432	4.4	0	0	0	2.75	9.4	-3.9	0	0	77	Mar
slough	2015	2015-03-19	1	NA	0.3312	0.027313	2.1	0	0	0	3.9	12.2	-4.4	0	0	78	Mar
slough	2015	2015-03-20	1	NA	0.3312	0.0372375	4.7	0	0	0	6.4	17.2	-4.4	0	0	79	Mar
slough	2015	2015-03-21	1	NA	0.33591	0.0764436	4.7	0	0	0	9.15	23.9	-5.6	0	0	80	Mar
slough	2015	2015-03-22	0	0.0124831	0.33595	0.111713	5.6	0	0	0	11.95	22.8	1.1	0	0	81	Mar
slough	2015	2015-03-23	0	0.0180956	0.33602	0.137959	3.9	0	0	0	10.55	24.4	-3.3	0	0	82	Mar
slough	2015	2015-03-24	0	0.0152893	0.33499	0.14206	3	0	0	0	4.7	13.3	-3.9	0	0	83	Mar
slough	2015	2015-03-25	0	0.00435456	0.336058	0.14042	5.5	0	0	0	8.05	14.4	1.7	0	0	84	Mar
slough	2015	2015-03-26	0	0.0072576	0.335933	0.136319	4	0.0254	0	0	-0.3	7.2	-7.8	0.0254	0	85	Mar
slough	2015	2015-03-27	0	0.00803174	0.337948	0.128117	3.8	0	0	0	3.35	15.6	-8.9	0.0254	0.0254	86	Mar
slough	2015	2015-03-28	0	0.0102574	0.335566	0.116634	5.4	0	0	0	2.75	9.4	-3.9	0.0254	0	87	Mar
slough	2015	2015-03-29	0	0.0196439	0.336598	0.119094	7.3	0	0	0	6.15	16.7	-4.4	0.0254	0	88	Mar
slough	2015	2015-03-30	0	0.0374492	0.336731	0.118274	5.6	0	0	0	10.85	17.8	3.9	0.0254	0	89	Mar
slough	2015	2015-03-31	0	0.012096	0.335339	0.131398	4.1	0	0	0	13.05	25	1.1	0.0254	0	90	Mar
slough	2015	2015-04-01	0	0.0444165	0.336601	0.137959	8.4	0	0	0	13.05	26.1	0	0.0254	0	91	Apr
slough	2015	2015-04-02	0	0.0320302	0.336703	0.132218	5.5	0	0	0	16.4	30	2.8	0	0	92	Apr
slough	2015	2015-04-03	0	0.0184827	0.336612	0.123196	6	0.3048	0	0	7.5	15.6	-0.6	0.3048	0	93	Apr
slough	2015	2015-04-04	0	0.0101606	0.337019	0.105151	8.8	0	0	0	4.45	10.6	-1.7	0.3048	0.3048	94	Apr
slough	2015	2015-04-05	0	0.0486743	0.336575	0.0953084	7	0	0	0	8.3	18.3	-1.7	0.3048	0	95	Apr
slough	2015	2015-04-06	0	0.0868009	0.337435	0.0903871	4.8	0	0	0	12.5	21.7	3.3	0.3048	0	96	Apr
slough	2015	2015-04-07	0	0.0380298	0.337589	0.0895669	6.1	0	0	0	12.2	15	9.4	0.3048	0	97	Apr
slough	2015	2015-04-08	0	0.0168376	0.337786	0.0887467	4.7	0	0	0	8.1	10.6	5.6	0.3048	0	98	Apr
slough	2015	2015-04-09	0	0.00958003	0.338674	0.0920276	7.6	0.2032	0	0	6.7	7.8	5.6	0.508	0	99	Apr
slough	2015	2015-04-10	0	0.0319334	0.337468	0.122375	4.7	0.5842	0	0	4.7	8.3	1.1	0.7874	0.2032	100	Apr
slough	2015	2015-04-11	0	0.129185	0.338806	0.125656	7.2	0	0	0	10.8	19.4	2.2	0.7874	0.5842	101	Apr
slough	2015	2015-04-12	0	0.171666	0.338754	0.126476	6.7	0	0	0	12.2	22.2	2.2	0.7874	0	102	Apr
slough	2015	2015-04-13	0	0.11825	0.340393	0.120735	2.8	0.7366	0	0	11.95	23.9	0	1.524	0	103	Apr
slough	2015	2015-04-14	0	0.0726727	0.339958	0.114173	6.1	0	0	0	9.45	18.9	0	1.524	0.7366	104	Apr
slough	2015	2015-04-15	0	0.19131	0.340575	0.115814	6.1	0	0	0	12.25	20.6	3.9	1.524	0	105	Apr
slough	2015	2015-04-16	0	0.14999	0.345214	0.133038	3.3	1.0668	0	0	11.1	18.3	3.9	2.3876	0	106	Apr
slough	2015	2015-04-17	0	0.135378	0.344848	0.148622	3.6	1.7272	0	0	14.2	16.7	11.7	3.5306	1.0668	107	Apr
slough	2015	2015-04-18	0	0.271821	0.347776	0.161745	4	1.4986	0	0	15.55	18.3	12.8	5.0292	1.7272	108	Apr
slough	2015	2015-04-19	0	0.143507	0.346646	0.171588	8.4	0.9144	0	0	15.55	21.1	10	5.9436	1.4986	109	Apr
slough	2015	2015-04-20	0	0.343333	0.347507	0.165026	7.6	0.6604	0	0	6.65	12.2	1.1	5.8674	0.9144	110	Apr
slough	2015	2015-04-21	0	0.557964	0.348412	0.174049	5.7	0	0	0	6.65	13.9	-0.6	5.8674	0.6604	111	Apr
slough	2015	2015-04-22	0	0.303464	0.34876	0.169127	2.5	0	0	0	8.9	20	-2.2	5.8674	0	112	Apr
slough	2015	2015-04-23	0	0.33772	0.347987	0.151903	5.8	0	0	0	7.75	13.3	2.2	4.8006	0	113	Apr
slough	2015	2015-04-24	0	0.325624	0.350965	0.14124	4.2	0	0	0	12.2	18.3	6.1	3.0734	0	114	Apr
slough	2015	2015-04-25	0	0.099671	0.355537	0.14124	5.3	0.2794	0	0	13.05	18.9	7.2	1.8542	0	115	Apr
slough	2015	2015-04-26	0	0.0587381	0.353139	0.14206	5.3	0	0	0	10	12.8	7.2	0.9398	0.2794	116	Apr
slough	2015	2015-04-27	0	0.0772208	0.354385	0.14124	3	0	0	0	7.2	13.3	1.1	0.2794	0	117	Apr
slough	2015	2015-04-28	0	0.0881556	0.361505	0.14124	4.7	0	0	0	10.8	18.3	3.3	0.2794	0	118	Apr
slough	2015	2015-04-29	0	0.194891	0.366624	0.137139	2.3	0	0	0	11.4	20	2.8	0.2794	0	119	Apr
slough	2015	2015-04-30	0	0.168473	0.369675	0.127297	4.1	0	0	0	11.4	20.6	2.2	0.2794	0	120	Apr
slough	2015	2015-05-01	0	0.240565	0.374977	0.10105	3	0	0	0	14.7	24.4	5	0.2794	0	121	May
slough	2015	2015-05-02	0	0.217147	0.384063	0.0994094	4.9	0	0	0	18.6	24.4	12.8	0	0	122	May
slough	2015	2015-05-03	0	0.0899942	0.384711	0.0985892	5.7	0	0	0	21.35	29.4	13.3	0	0	123	May
slough	2015	2015-05-04	0	0.0199342	0.383942	0.097769	5.6	0	0	0	22.25	31.7	12.8	0	0	124	May
slough	2015	2015-05-05	0	0.0401587	0.384279	0.0953084	4.7	0.254	0	0	13.05	15	11.1	0.254	0	125	May
slough	2015	2015-05-06	0	0.0281595	0.387881	0.0969488	6.8	0.2032	0	0	19.15	24.4	13.9	0.4572	0.254	126	May
slough	2015	2015-05-07	0	0.016257	0.395972	0.10351	6.4	0.4318	0	0	17.5	20.6	14.4	0.889	0.2032	127	May
slough	2015	2015-05-08	0	0.0214825	0.405283	0.106791	3.8	0.0254	0	0	12.75	19.4	6.1	0.9144	0.4318	128	May
slough	2015	2015-05-09	0	0.0197407	0.412734	0.119915	5.5	0.127	0	0	13.05	20	6.1	1.0414	0.0254	129	May
slough	2015	2015-05-10	0	0.0075479	0.401897	0.142881	7.6	2.0828	0	0	15.3	21.7	8.9	3.1242	0.127	130	May
slough	2015	2015-05-11	0	0.00803174	0.395467	0.146161	8.4	0	0	0	11.7	20.6	2.8	3.1242	2.0828	131	May
slough	2015	2015-05-12	0	0.0153861	0.410085	0.152723	5.6	0	0	0	6.4	12.2	0.6	2.8702	0	132	May
slough	2015	2015-05-13	0	0.00948326	0.401377	0.17979	8.2	0	0	0	10.85	21.1	0.6	2.667	0	133	May
slough	2015	2015-05-14	0	0.0198374	0.413129	0.245407	3.6	1.5494	0	0	15.25	21.1	9.4	3.7846	0	134	May
slough	2015	2015-05-15	0	0.0140314	0.414769	0.304462	5.3	0	0	0	15.25	21.1	9.4	3.7592	1.5494	135	May
slough	2015	2015-05-16	0	0.0134507	0.416409	0.379921	7.2	0.1778	0	0	20	24.4	15.6	3.81	0	136	May
slough	2015	2015-05-17	0	0.0571899	0.41805	0.482448	4.9	0.0508	0	0	16.4	22.2	10.6	1.778	0.1778	137	May
slough	2015	2015-05-18	0	0.0106445	0.41969	0.573491	5.7	0.2794	0	0	15.55	25	6.1	2.0574	0.0508	138	May
slough	2015	2015-05-19	0	0.00977356	0.421331	0.617782	4.7	0	0	0	10.8	17.2	4.4	2.0574	0.2794	139	May
slough	2015	2015-05-20	0	0.0159667	0.422971	0.697343	4.2	1.0668	0	0	5.55	6.7	4.4	3.1242	0	140	May
slough	2015	2015-05-21	0	0.0179988	0.424611	0.819554	2.6	0	0	0	5.85	10.6	1.1	1.5748	1.0668	141	May
slough	2015	2015-05-22	0	0.0237081	0.426252	0.876969	2.8	0	0	0	9.7	18.3	1.1	1.5748	0	142	May
slough	2015	2015-05-23	0	0.0185794	0.427892	0.885171	4.5	0.6858	0	0	10.25	13.3	7.2	2.0828	0	143	May
slough	2015	2015-05-24	0	0.024192	0.429533	0.885171	2.1	0.0762	0	0	14.75	16.7	12.8	2.1082	0.6858	144	May
slough	2015	2015-05-25	0	0.016257	0.431173	0.876969	3.8	0	0	0	15.25	18.3	12.2	1.8288	0.0762	145	May
slough	2015	2015-05-26	0	0.00687052	0.419323	0.860564	5.3	0.0762	0	0	18.6	24.4	12.8	1.905	0	146	May
slough	2015	2015-05-27	0	0.014612	0.43165	0.819554	3.3	0	0	0	15	21.1	8.9	0.8382	0.0762	147	May
slough	2015	2015-05-28	0	0.0155796	0.427581	0.80315	4.7	0.1524	0	0	17.75	26.1	9.4	0.9906	0	148	May
slough	2015	2015-05-29	0	0.020418	0.431362	0.852362	6.8	0	0	0	19.15	25	13.3	0.9906	0.1524	149	May
slough	2015	2015-05-30	0	0.0174182	0.43564	0.917979	5.6	0	0	0	15.55	23.9	7.2	0.3048	0	150	May
slough	2015	2015-05-31	0	0.0135475	0.43578	1	4.2	0	0	0	12.25	18.9	5.6	0.2286	0	151	May
slough	2016	2016-03-01	0	0.00822528	0.333084	0.236385	4.6	0	0	0	2.25	13.9	-9.4	0	0	61	Mar
slough	2016	2016-03-02	0	0.00541901	0.333766	0.243766	4.9	0	0	0	2.8	10	-4.4	0	0	62	Mar
slough	2016	2016-03-03	0	0.00870912	0.333375	0.244587	4.9	0	0	0	8.1	15.6	0.6	0	0	63	Mar
slough	2016	2016-03-04	0	0.012096	0.334046	0.253609	5.3	0	0	0	4.75	11.7	-2.2	0	0	64	Mar
slough	2016	2016-03-05	0	0.0110315	0.334596	0.25853	4	0	0	0	6.4	17.8	-5	0	0	65	Mar
slough	2016	2016-03-06	0	0.00832204	0.334095	0.249508	7.2	0	0	0	7.5	20	-5	0	0	66	Mar
slough	2016	2016-03-07	0	0.0144184	0.333437	0.231463	6.7	0	0	0	11.95	22.8	1.1	0	0	67	Mar
slough	2016	2016-03-08	0	0.00735436	0.333875	0.165026	5	0	0	0	14.75	26.7	2.8	0	0	68	Mar
slough	2016	2016-03-09	0	0.0099671	0.333084	0.208497	3.3	0	0	0	5	14.4	-4.4	0	0	69	Mar
slough	2016	2016-03-10	0	0.00803174	0.332068	0.200295	1.8	0	0	0	6.95	18.3	-4.4	0	0	70	Mar
slough	2016	2016-03-11	0	0.0112251	0.332841	0.198655	6.8	0	0	0	10	17.8	2.2	0	0	71	Mar
slough	2016	2016-03-12	0	0.00774144	0.335229	0.201115	4.9	0	0	0	10.55	21.7	-0.6	0	0	72	Mar
slough	2016	2016-03-13	0	0.00812851	0.336093	0.206037	4.3	0	0	0	6.65	14.4	-1.1	0	0	73	Mar
slough	2016	2016-03-14	0	0.00735436	0.335145	0.207677	3.6	0	0	0	10	21.1	-1.1	0	0	74	Mar
slough	2016	2016-03-15	0	0.00928972	0.335279	0.208497	6	0.1016	0	0	12.25	22.8	1.7	0.1016	0	75	Mar
slough	2016	2016-03-16	0	0.00677376	0.335269	0.198655	5	0	0	0	5.25	13.3	-2.8	0.1016	0.1016	76	Mar
slough	2016	2016-03-17	0	0.0101606	0.335635	0.18143	4.1	0	0	0	3.9	12.8	-5	0.1016	0	77	Mar
slough	2016	2016-03-18	0	0.00793497	0.334535	0.193734	5.4	0	0	0	4.45	11.7	-2.8	0.1016	0	78	Mar
slough	2016	2016-03-19	0	0.00638668	0.337297	0.189633	7.4	0	0	0	1.4	7.2	-4.4	0.1016	0	79	Mar
slough	2016	2016-03-20	0	0.0078382	0.333895	0.18143	4.1	0	0	0	-3.05	3.9	-10	0.1016	0	80	Mar
slough	2016	2016-03-21	0	0.00541901	0.33539	0.173228	8.3	0	0	0	-0.3	9.4	-10	0.1016	0	81	Mar
slough	2016	2016-03-22	0	0.00716083	0.336019	0.183891	5.1	0	0	0	10.85	23.9	-2.2	0	0	82	Mar
slough	2016	2016-03-23	0	0.00348365	0.336506	0.191273	13.3	0	0	0	13.05	22.2	3.9	0	0	83	Mar
slough	2016	2016-03-24	0	0.0124831	0.333859	0.197835	6.8	0.6858	7.62	0.76	1.35	9.4	-6.7	0.6858	0	84	Mar
slough	2016	2016-03-25	0	0.0142249	0.335381	0.18061	6	0	0	0	0.3	6.7	-6.1	0.6858	0.6858	85	Mar
slough	2016	2016-03-26	0	0.0103542	0.335594	0.167487	7.1	0	0	0	6.1	12.8	-0.6	0.6858	0	86	Mar
slough	2016	2016-03-27	1	NA	0.334062	0.165846	3.8	0	0	0	-3.05	1.1	-7.2	0.6858	0	87	Mar
slough	2016	2016-03-28	1	NA	0.336011	0.169127	7.3	0	0	0	4.2	15.6	-7.2	0.6858	0	88	Mar
slough	2016	2016-03-29	1	NA	0.3362	0.175689	8.1	0.508	0	0	10.8	19.4	2.2	1.1938	0	89	Mar
slough	2016	2016-03-30	1	NA	0.336066	0.13878	6.6	0	0	0	11.4	16.1	6.7	1.1938	0.508	90	Mar
slough	2016	2016-03-31	1	NA	0.338721	0.0575787	8.7	0.127	0	0	10.55	18.9	2.2	0.635	0	91	Mar
slough	2016	2016-04-01	1	NA	0.336892	0.10269	7.4	0	0	0	3.35	7.8	-1.1	0.635	0.127	92	Apr
slough	2016	2016-04-02	1	NA	0.334344	0.144521	5.5	0	0	0	3.6	7.2	0	0.635	0	93	Apr
slough	2016	2016-04-03	1	NA	0.33444	0.155184	7.3	0	0	0	10.55	18.3	2.8	0.635	0	94	Apr
slough	2016	2016-04-04	1	NA	0.335743	0.160105	4.7	0	0	0	14.45	26.7	2.2	0.635	0	95	Apr
slough	2016	2016-04-05	0	0.00570931	0.335775	0.149442	7.1	0	0	0	10.55	17.2	3.9	0.127	0	96	Apr
slough	2016	2016-04-06	0	0.00164506	0.337117	0.130577	10.1	0	0	0	14.45	22.2	6.7	0.127	0	97	Apr
slough	2016	2016-04-07	0	0.00329011	0.339448	0.135499	9	0	0	0	11.65	18.3	5	0	0	98	Apr
slough	2016	2016-04-08	0	0.00832204	0.337568	0.134678	5.6	0	0	0	7.2	18.3	-3.9	0	0	99	Apr
slough	2016	2016-04-09	0	0.0072576	0.339388	0.121555	7.6	0	0	0	7.2	18.3	-3.9	0	0	100	Apr
slough	2016	2016-04-10	0	0.00193536	0.340013	0.134678	7.1	0	0	0	10.85	21.1	0.6	0	0	101	Apr
slough	2016	2016-04-11	0	0.00522547	0.340042	0.14042	4.3	0	0	0	8.05	16.7	-0.6	0	0	102	Apr
slough	2016	2016-04-12	0	0.00677376	0.341727	0.1396	7.6	0	0	0	6.95	13.9	0	0	0	103	Apr
slough	2016	2016-04-13	0	0.00503193	0.344004	0.13878	6.1	0	0	0	11.4	20.6	2.2	0	0	104	Apr
slough	2016	2016-04-14	0	0.00987033	0.345581	0.142881	7.6	0	0	0	16.35	24.4	8.3	0	0	105	Apr
slough	2016	2016-04-15	0	0.00541901	0.346051	0.142881	9.2	0	0	0	16.4	22.8	10	0	0	106	Apr
slough	2016	2016-04-16	0	0.0299013	0.348333	0.156004	6.3	0.0508	0	0	17.75	23.3	12.2	0.0508	0	107	Apr
slough	2016	2016-04-17	0	0.199729	0.350614	0.226542	6.4	10.16	0	0	11.4	13.9	8.9	10.2108	0.0508	108	Apr
slough	2016	2016-04-18	0	0.288272	0.352896	0.251148	5.4	3.5052	0	0	7.5	11.1	3.9	13.716	10.16	109	Apr
slough	2016	2016-04-19	0	0.219179	0.352748	0.260171	1.9	0.127	0	0	7.25	10.6	3.9	13.843	3.5052	110	Apr
slough	2016	2016-04-20	0	1	0.351868	0.25689	4.1	0.3048	0	0	9.7	13.3	6.1	14.1478	0.127	111	Apr
slough	2016	2016-04-21	0	0.667215	0.353927	0.224902	6.2	0	0	0	10.3	13.9	6.7	14.1478	0.3048	112	Apr
slough	2016	2016-04-22	0	0.296207	0.357056	0.192913	2.8	0	0	0	12.25	21.7	2.8	14.1478	0	113	Apr
slough	2016	2016-04-23	0	0.0294175	0.360224	0.158465	9.8	0	0	0	14.45	21.1	7.8	14.097	0	114	Apr
slough	2016	2016-04-24	0	0.00638668	0.365249	0.21916	7.1	0	0	0	18.35	26.7	10	3.937	0	115	Apr
slough	2016	2016-04-25	0	0.00677376	0.372053	0.261811	4.4	0	0	0	15.25	24.4	6.1	0.4318	0	116	Apr
slough	2016	2016-04-26	0	0.00696729	0.370277	0.289698	7.2	0	0	0	13.35	21.1	5.6	0.3048	0	117	Apr
slough	2016	2016-04-27	0	0.0164506	0.367152	0.405348	9.3	4.445	0	0	15	21.7	8.3	4.445	0	118	Apr
slough	2016	2016-04-28	0	0.00377395	0.364027	0.375	5.9	0.508	0	0	5.25	8.3	2.2	4.953	4.445	119	Apr
slough	2016	2016-04-29	0	0.00638668	0.366992	0.352034	5.9	0.0508	0	0	6.4	8.9	3.9	5.0038	0.508	120	Apr
slough	2016	2016-04-30	0	0.119121	0.374519	0.389764	6	2.159	0	0	5.55	6.7	4.4	7.1628	0.0508	121	Apr
slough	2016	2016-05-01	0	0.125702	0.371389	0.41519	6.4	0.2286	0	0	5.55	7.2	3.9	7.3914	2.159	122	May
slough	2016	2016-05-02	0	0.072576	0.381491	0.41437	2.6	0	0	0	6.1	11.1	1.1	7.3914	0.2286	123	May
slough	2016	2016-05-03	0	0.250435	0.385398	0.420112	2.9	0.0508	0	0	8.05	15	1.1	7.4422	0	124	May
slough	2016	2016-05-04	0	0.22605	0.388506	0.401247	4.5	0	0	0	12.8	20	5.6	2.9972	0.0508	125	May
slough	2016	2016-05-05	0	0.0521579	0.395817	0.391404	2.8	0	0	0	13.35	21.7	5	2.4892	0	126	May
slough	2016	2016-05-06	0	0.00580608	0.397709	0.388944	6.8	0	0	0	15.55	26.1	5	2.4384	0	127	May
slough	2016	2016-05-07	0	0.00348365	0.402702	0.433235	6.5	0	0	0	20.55	27.8	13.3	0.2794	0	128	May
slough	2016	2016-05-08	0	0.00503193	0.406059	0.437336	7.8	0	0	0	16.65	24.4	8.9	0.0508	0	129	May
slough	2016	2016-05-09	0	0.0182891	0.412722	0.395505	4.9	0.3302	0	0	16.95	23.9	10	0.381	0	130	May
slough	2016	2016-05-10	0	0.0131604	0.421379	0.425033	4	0.127	0	0	14.75	20.6	8.9	0.4572	0.3302	131	May
slough	2016	2016-05-11	0	0.0165473	0.42311	0.45128	6	1.9304	0	0	18.05	27.2	8.9	2.3876	0.127	132	May
slough	2016	2016-05-12	0	0.0451906	0.428902	0.442257	4.9	0	0	0	12.2	19.4	5	2.3876	1.9304	133	May
slough	2016	2016-05-13	0	0.00338688	0.425062	0.41437	7.7	0	0	0	13.05	21.7	4.4	2.3876	0	134	May
slough	2016	2016-05-14	0	0.00387072	0.425106	0.37418	4.3	0	0	0	10.3	18.9	1.7	2.3876	0	135	May
slough	2016	2016-05-15	0	0.00416102	0.422503	0.406988	3.8	0	0	0	8.35	13.9	2.8	2.3876	0	136	May
slough	2016	2016-05-16	0	0.00435456	0.425106	0.495571	4.4	0.381	0	0	10.3	13.9	6.7	2.4384	0	137	May
slough	2016	2016-05-17	0	0.0027095	0.425106	0.514436	2.8	0.1524	0	0	7.5	10.6	4.4	2.4638	0.381	138	May
slough	2016	2016-05-18	0	0.00687052	0.425106	0.550525	2.2	0	0	0	11.4	18.9	3.9	0.5334	0.1524	139	May
slough	2016	2016-05-19	0	0.00358041	0.425106	0.549705	6	0	0	0	12.25	20.6	3.9	0.5334	0	140	May
slough	2016	2016-05-20	0	0.00774144	0.425106	0.53166	5.4	0	0	0	13.35	18.9	7.8	0.5334	0	141	May
slough	2016	2016-05-21	0	0.00464486	0.425106	0.505413	6.7	0	0	0	13.6	17.2	10	0.5334	0	142	May
slough	2016	2016-05-22	0	0.00299981	0.425106	0.514436	8.6	0	0	0	15.55	18.3	12.8	0.5334	0	143	May
slough	2016	2016-05-23	0	0.00551577	0.425106	0.566109	4.5	0.381	0	0	19.45	25.6	13.3	0.5334	0	144	May
slough	2016	2016-05-24	0	0.00628992	0.425106	0.583333	3.4	0.0762	0	0	19.45	25	13.9	0.4572	0.381	145	May
slough	2016	2016-05-25	0	0.0105477	0.425106	0.582513	4.3	1.016	0	0	20.55	26.7	14.4	1.4732	0.0762	146	May
slough	2016	2016-05-26	0	0.00745113	0.425106	0.599738	5.1	0.1524	0	0	18.35	26.1	10.6	1.6256	1.016	147	May
slough	2016	2016-05-27	0	0.0075479	0.425106	0.635007	4.3	0.3556	0	0	19.2	25.6	12.8	1.9812	0.1524	148	May
slough	2016	2016-05-28	0	0.0051287	0.425106	0.64895	4.6	0.2794	0	0	16.1	19.4	12.8	2.2606	0.3556	149	May
slough	2016	2016-05-29	0	0.00890265	0.425106	0.671916	3.6	0	0	0	17.5	23.9	11.1	2.2606	0.2794	150	May
slough	2016	2016-05-30	0	0.00832204	0.425106	0.68914	4.8	0	0	0	22.2	29.4	15	1.8796	0	151	May
slough	2016	2016-05-31	0	0.00522547	0.425106	0.683399	3.7	0.381	0	0	20.55	27.8	13.3	2.1844	0	152	May
slough	2017	2017-03-01	0	0.000290304	0.334706	0.231463	6.4	0	0	0	1.1	7.2	-5	0.5588	0	60	Mar
slough	2017	2017-03-02	0	0.00667699	0.335556	0.232283	5	0	0	0	1.95	8.3	-4.4	0.5588	0	61	Mar
slough	2017	2017-03-03	0	0.00851558	0.337047	0.233924	5.2	0	0	0	1.1	8.9	-6.7	0.2032	0	62	Mar
slough	2017	2017-03-04	0	0.0111283	0.337862	0.234744	6	0	0	0	4.7	16.1	-6.7	0	0	63	Mar
slough	2017	2017-03-05	0	0.00619315	0.337325	0.244587	7.2	0	0	0	12.2	22.2	2.2	0	0	64	Mar
slough	2017	2017-03-06	0	0.00425779	0.337153	0.250328	12.5	0	0	0	12.5	22.8	2.2	0	0	65	Mar
slough	2017	2017-03-07	0	0.00570931	0.339082	0.251148	8.4	0	0	0	10	22.8	-2.8	0	0	66	Mar
slough	2017	2017-03-08	0	0.0113219	0.337876	0.248688	3.4	0	0	0	3.9	11.7	-3.9	0	0	67	Mar
slough	2017	2017-03-09	0	0.010838	0.337165	0.242946	6.3	0	0	0	6.95	17.2	-3.3	0	0	68	Mar
slough	2017	2017-03-10	0	0.0107412	0.336985	0.237205	5.6	0	0	0	1.4	10.6	-7.8	0	0	69	Mar
slough	2017	2017-03-11	0	0.0193536	0.336368	0.236385	3.4	0	0.508	0	-3.05	1.1	-7.2	0	0	70	Mar
slough	2017	2017-03-12	0	0.00561254	0.33626	0.225722	8.4	0	0	0	-2.25	2.2	-6.7	0	0	71	Mar
slough	2017	2017-03-13	0	0.00348365	0.336971	0.201115	7.5	0	0	0	0.55	11.1	-10	0	0	72	Mar
slough	2017	2017-03-14	0	0.00899942	0.335534	0.189633	3.9	0.0254	1.016	0	-4.7	0	-9.4	0.0254	0	73	Mar
slough	2017	2017-03-15	0	0.00890265	0.336288	0.177329	6	0	0.254	0	-4.75	-1.7	-7.8	0.0254	0.0254	74	Mar
slough	2017	2017-03-16	0	0.0130637	0.336964	0.167487	6.2	0	0	0	4.45	13.3	-4.4	0.0254	0	75	Mar
slough	2017	2017-03-17	0	0.0105477	0.337502	0.116634	4.5	0	0	0	11.65	23.9	-0.6	0.0254	0	76	Mar
slough	2017	2017-03-18	0	0.00822528	0.337564	0.159285	3.8	0	0	0	6.95	18.3	-4.4	0.0254	0	77	Mar
slough	2017	2017-03-19	0	0.0119025	0.337704	0.158465	4	0	0	0	6.95	17.8	-3.9	0.0254	0	78	Mar
slough	2017	2017-03-20	0	0.0129669	0.337497	0.156004	5.9	0	0	0	16.65	28.9	4.4	0.0254	0	79	Mar
slough	2017	2017-03-21	0	0.012096	0.338506	0.153543	6.3	0	0	0	11.35	18.3	4.4	0	0	80	Mar
slough	2017	2017-03-22	0	0.00570931	0.337698	0.150262	6.4	0	0	0	5	10	0	0	0	81	Mar
slough	2017	2017-03-23	0	0.00667699	0.338808	0.148622	7.7	0	0	0	6.15	11.7	0.6	0	0	82	Mar
slough	2017	2017-03-24	0	0.0024192	0.343027	0.153543	8.1	0.889	0	0	16.95	25.6	8.3	0.889	0	83	Mar
slough	2017	2017-03-25	0	0.0154829	0.339845	0.165026	5.2	0	0	0	4.7	8.3	1.1	0.889	0.889	84	Mar
slough	2017	2017-03-26	0	0.0157732	0.340716	0.183071	2	0	0	0	3.65	5.6	1.7	0.889	0	85	Mar
slough	2017	2017-03-27	0	0.0115154	0.339846	0.192913	2.2	0	0	0	5.3	8.9	1.7	0.889	0	86	Mar
slough	2017	2017-03-28	0	0.0209019	0.340647	0.195374	4	0	0	0	8.05	13.3	2.8	0.889	0	87	Mar
slough	2017	2017-03-29	0	0.0178053	0.34506	0.206037	7.8	0.9144	0	0	7.8	11.7	3.9	1.8034	0	88	Mar
slough	2017	2017-03-30	0	0.012096	0.341539	0.205217	6.3	2.3114	0	0	3.9	6.1	1.7	4.1148	0.9144	89	Mar
slough	2017	2017-03-31	0	0.0118057	0.341196	0.192913	4	0	0	0	5	7.8	2.2	3.2258	2.3114	90	Mar
slough	2017	2017-04-01	0	0.0131604	0.341368	0.190453	2.9	0	0	0	5.8	8.3	3.3	3.2258	0	91	Apr
slough	2017	2017-04-02	0	0.0170312	0.340383	0.18143	3.1	0.0254	0	0	4.75	6.7	2.8	3.2512	0	92	Apr
slough	2017	2017-04-03	1	NA	0.341372	0.168307	5.1	0	0	0	8.9	15	2.8	3.2512	0.0254	93	Apr
slough	2017	2017-04-04	0	0.00977356	0.340855	0.147802	6	0	0	0	8.05	15	1.1	3.2512	0	94	Apr
slough	2017	2017-04-05	0	0.00716083	0.341922	0.14124	7.4	0	0	0	7.8	12.8	2.8	2.3368	0	95	Apr
slough	2017	2017-04-06	0	0.0205148	0.341002	0.145341	3.8	0	0	0	6.35	14.4	-1.7	0.0254	0	96	Apr
slough	2017	2017-04-07	0	0.0159667	0.341359	0.153543	7.7	0	0	0	6.7	15.6	-2.2	0.0254	0	97	Apr
slough	2017	2017-04-08	0	0.0614476	0.341729	0.161745	3.6	0	0	0	12.25	20.6	3.9	0.0254	0	98	Apr
slough	2017	2017-04-09	0	0.0477066	0.342943	0.166667	4.3	0	0	0	15.55	25	6.1	0	0	99	Apr
slough	2017	2017-04-10	0	0.00716083	0.34439	0.168307	6.5	0	0	0	12.2	21.1	3.3	0	0	100	Apr
slough	2017	2017-04-11	0	0.0198374	0.346656	0.164206	4.4	0	0	0	2.5	8.9	-3.9	0	0	101	Apr
slough	2017	2017-04-12	0	0.0498355	0.343394	0.161745	6.4	0	0	0	8.9	20	-2.2	0	0	102	Apr
slough	2017	2017-04-13	0	0.0275789	0.345484	0.155184	3.7	0	0	0	15.3	23.9	6.7	0	0	103	Apr
slough	2017	2017-04-14	0	0.224695	0.349627	0.146982	6.8	0.2794	0	0	14.75	23.9	5.6	0.2794	0	104	Apr
slough	2017	2017-04-15	0	0.634507	0.349431	0.137139	6	0.0254	0	0	20.3	26.7	13.9	0.3048	0.2794	105	Apr
slough	2017	2017-04-16	0	0.445616	0.353153	0.136319	4.3	0	0	0	16.9	24.4	9.4	0.3048	0.0254	106	Apr
slough	2017	2017-04-17	0	0.0619315	0.354126	0.133038	4.6	0	0	0	13.05	20	6.1	0.3048	0	107	Apr
slough	2017	2017-04-18	0	0.00861235	0.356816	0.128937	5.5	0	0	0	17.5	22.8	12.2	0.3048	0	108	Apr
slough	2017	2017-04-19	0	0.00541901	0.354697	0.128117	6.8	0	0	0	19.75	25.6	13.9	0.3048	0	109	Apr
slough	2017	2017-04-20	0	0.00861235	0.356743	0.110892	5.5	0	0	0	12.75	19.4	6.1	0.3048	0	110	Apr
slough	2017	2017-04-21	0	0.0149023	0.357555	0.0625	4.7	0	0	0	13.35	21.1	5.6	0.0254	0	111	Apr
slough	2017	2017-04-22	0	0.00687052	0.360858	0.058399	2.6	0	0	0	8.35	15	1.7	0	0	112	Apr
slough	2017	2017-04-23	0	0.00551577	0.360357	0.0600394	7	0	0	0	9.75	17.8	1.7	0	0	113	Apr
slough	2017	2017-04-24	0	0.00445133	0.361463	0.0515092	7.2	0	0	0	16.4	21.7	11.1	0	0	114	Apr
slough	2017	2017-04-25	0	0.00358041	0.363658	0.0123852	7.5	0.381	0	0	14.15	22.2	6.1	0.381	0	115	Apr
slough	2017	2017-04-26	0	0.00232243	0.36121	0	7.8	0.1016	0	0	3.35	6.7	0	0.4826	0.381	116	Apr
slough	2017	2017-04-27	0	0.00706406	0.359611	0.00828412	3.2	0	0	0	2.8	7.8	-2.2	0.4826	0.1016	117	Apr
slough	2017	2017-04-28	0	0.00251597	0.366161	0.0633202	7.1	1.778	0	0	6.1	13.9	-1.7	2.2606	0	118	Apr
slough	2017	2017-04-29	0	0.00145152	0.358717	0.078084	8.9	0.8382	0	0	3.35	5.6	1.1	3.0988	1.778	119	Apr
slough	2017	2017-04-30	0	0	0.357966	0.097769	10.1	1.3208	0	0	3.6	7.2	0	4.4196	0.8382	120	Apr
slough	2017	2017-05-01	0	0.16557	0.357216	0.0382218	7.6	2.1844	4.064	0	1.15	1.7	0.6	6.604	1.3208	121	May
slough	2017	2017-05-02	0	0.218696	0.357434	0.0895669	4.2	0	0	0	8.9	16.7	1.1	6.223	2.1844	122	May
slough	2017	2017-05-03	0	0.343623	0.357422	0.105151	4.8	0	0	0	10	16.1	3.9	6.1214	0	123	May
slough	2017	2017-05-04	0	0.55448	0.358547	0.108432	4.5	0	0	0	9.45	15.6	3.3	6.1214	0	124	May
slough	2017	2017-05-05	0	0.587381	0.359714	0.123196	2.7	0	0	0	11.95	20.6	3.3	4.3434	0	125	May
slough	2017	2017-05-06	0	0.495065	0.362128	0.128937	3.4	0	0	0	15	25.6	4.4	3.5052	0	126	May
slough	2017	2017-05-07	0	0.61467	0.363901	0.127297	7.1	0	0	0	20.3	28.9	11.7	2.1844	0	127	May
slough	2017	2017-05-08	0	0.413877	0.36866	0.123196	5.3	0	0	0	22.5	30.6	14.4	0	0	128	May
slough	2017	2017-05-09	0	0.121541	0.369168	0.0953084	4.2	0	0	0	21.95	31.1	12.8	0	0	129	May
slough	2017	2017-05-10	0	0.151635	0.370565	0.0871063	5	2.921	0	0	17.8	25	10.6	2.921	0	130	May
slough	2017	2017-05-11	0	0.0812851	0.374493	0.0764436	5	0	0	0	12.8	15	10.6	2.921	2.921	131	May
slough	2017	2017-05-12	0	0.0291272	0.377951	0.0797244	2.5	0	0	0	13.35	20.6	6.1	2.921	0	132	May
slough	2017	2017-05-13	0	0.00764467	0.381167	0.0846457	6.9	0	0	0	15	22.8	7.2	2.921	0	133	May
slough	2017	2017-05-14	0	0.00803174	0.385716	0.0871063	4.8	0	0	0	17.2	25	9.4	2.921	0	134	May
slough	2017	2017-05-15	0	0.0125798	0.388739	0.0928478	5.1	0	0	0	21.1	28.3	13.9	2.921	0	135	May
slough	2017	2017-05-16	0	0.0195471	0.399557	0.0953084	4.3	1.0668	0	0	22.25	30.6	13.9	3.9878	0	136	May
slough	2017	2017-05-17	0	0.287111	0.400772	0.114173	6.6	4.064	0	0	19.45	27.2	11.7	5.1308	1.0668	137	May
slough	2017	2017-05-18	0	0.0253532	0.401987	0.111713	8.6	1.4732	0	0	14.15	18.9	9.4	6.604	4.064	138	May
slough	2017	2017-05-19	0	0.00319334	0.400806	0.163386	7.9	1.1176	0	0	10.3	11.7	8.9	7.7216	1.4732	139	May
slough	2017	2017-05-20	0	0.00425779	0.404096	0.199475	7.3	1.8288	0	0	8.05	11.1	5	9.5504	1.1176	140	May
slough	2017	2017-05-21	0	0.0724792	0.407387	0.224902	4	0	0	0	4.15	7.2	1.1	9.5504	1.8288	141	May
slough	2017	2017-05-22	0	0.117283	0.407786	0.247047	5.5	0	0	0	11.4	21.1	1.7	9.5504	0	142	May
slough	2017	2017-05-23	0	0.172247	0.403156	0.205217	7.2	0.3302	0	0	15.8	24.4	7.2	8.8138	0	143	May
slough	2017	2017-05-24	0	0.0189665	0.408572	0.200295	3.9	0	0	0	10.55	16.1	5	4.7498	0.3302	144	May
slough	2017	2017-05-25	0	0.00958003	0.409234	0.188812	5.3	0	0	0	12.5	19.4	5.6	3.2766	0	145	May
slough	2017	2017-05-26	0	0.00522547	0.41219	0.220801	4.4	0	0	0	17.5	25	10	2.159	0	146	May
slough	2017	2017-05-27	0	0.00987033	0.41503	0.303642	5.2	0.3302	0	0	18.3	24.4	12.2	0.6604	0	147	May
slough	2017	2017-05-28	0	0.0935746	0.41582	0.330709	5.9	0	0	0	16.4	22.8	10	0.6604	0.3302	148	May
slough	2017	2017-05-29	0	0.174473	0.415781	0.33399	5	0	0	0	18.1	25.6	10.6	0.6604	0	149	May
slough	2017	2017-05-30	0	0.176021	0.415532	0.329888	3.1	0	0	0	14.75	22.8	6.7	0.3302	0	150	May
slough	2017	2017-05-31	0	0.0392878	0.416434	0.307743	3.7	0	0	0	16.7	26.7	6.7	0.3302	0	151	May
wetmeadow	2015	2015-03-01	1	NA	0.335934	0.796819	3	0	0	0	-4.9	4.4	-9.9	0	0	60	Mar
wetmeadow	2015	2015-03-02	1	NA	0.337985	0.755807	6.5	0	0	0	-0.8	6.1	-4.3	0	0	61	Mar
wetmeadow	2015	2015-03-03	1	NA	0.337663	0.675246	7.1	0.03	0.5	0	-1.2	0.6	-8.2	0.03	0	62	Mar
wetmeadow	2015	2015-03-04	1	NA	0.333748	0.597904	4.7	0.13	1	3	-6.6	-1.6	-15.5	0.16	0.03	63	Mar
wetmeadow	2015	2015-03-05	1	NA	0.334381	0.521614	4.3	0	0	0	-8.4	4.4	-16.6	0.16	0.13	64	Mar
wetmeadow	2015	2015-03-06	1	NA	0.336509	0.442143	4.5	0	0	0	3.2	17.2	-6.6	0.16	0	65	Mar
wetmeadow	2015	2015-03-07	0	0.00211544	0.338303	0.359699	3.8	0	0	0	6.4	16.7	-2.7	0.16	0	66	Mar
wetmeadow	2015	2015-03-08	0	0.000543971	0.339848	0.406361	4.6	0	0	0	6.7	13.9	-1.6	0.16	0	67	Mar
wetmeadow	2015	2015-03-09	0	0.00132971	0.341172	0.329148	3.6	0	0	0	4.8	17.2	-4.3	0.16	0	68	Mar
wetmeadow	2015	2015-03-10	0	0.0232094	0.342299	0.366813	3.1	0	0	0	10.5	22.2	-1.6	0.13	0	69	Mar
wetmeadow	2015	2015-03-11	0	0.0027803	0.343249	0.356978	3.7	0	0	0	9.2	22.8	-3.2	0	0	70	Mar
wetmeadow	2015	2015-03-12	0	0.0010275	0.344039	0.360326	6.4	0	0	0	14.6	25	5.6	0	0	71	Mar
wetmeadow	2015	2015-03-13	0	0.00392868	0.344687	0.34275	6.2	0	0	0	13.9	22.2	3.9	0	0	72	Mar
wetmeadow	2015	2015-03-14	0	0.0125718	0.345203	0.333333	3.2	0	0	0	9.7	19.4	-2.1	0	0	73	Mar
wetmeadow	2015	2015-03-15	0	0.00217588	0.345602	0.313036	8.8	0	0	0	14.2	29.4	7.2	0	0	74	Mar
wetmeadow	2015	2015-03-16	0	0.0163191	0.345892	0.263235	8.3	0	0	0	19.9	32.2	3.3	0	0	75	Mar
wetmeadow	2015	2015-03-17	0	0.00181324	0.346084	0.266164	6.1	0	0	0	5.9	10	-1.6	0	0	76	Mar
wetmeadow	2015	2015-03-18	0	0.00199456	0.346186	0.310525	4.4	0	0	0	3.6	11.7	-2.7	0	0	77	Mar
wetmeadow	2015	2015-03-19	0	0.00290118	0.346204	0.311362	2.1	0	0	0	5.8	16.1	-1.6	0	0	78	Mar
wetmeadow	2015	2015-03-20	0	0.00181324	0.346146	0.319104	4.7	0	0	0	9.1	25	-3.2	0	0	79	Mar
wetmeadow	2015	2015-03-21	0	0.00151103	0.346018	0.213015	4.7	0	0	0	10.9	21.7	-1	0	0	80	Mar
wetmeadow	2015	2015-03-22	0	0.00356603	0.345824	0.231848	5.6	0	0	0	13.2	25	2.2	0	0	81	Mar
wetmeadow	2015	2015-03-23	0	0.00211544	0.345569	0.0979284	3.9	0	0	0	3.9	11.1	-3.2	0	0	82	Mar
wetmeadow	2015	2015-03-24	0	0.00169235	0.345258	0.525633	3	0.18	0	0	4.6	6.1	2.2	0.18	0	83	Mar
wetmeadow	2015	2015-03-25	0	0.00048353	0.344895	0.541327	5.5	0.05	0	0	4.2	7.8	-3.2	0.23	0.18	84	Mar
wetmeadow	2015	2015-03-26	0	0.000543971	0.344483	0.432727	4	0	0	0	1.2	10.6	-7.1	0.23	0.05	85	Mar
wetmeadow	2015	2015-03-27	0	0.00151103	0.344006	0.460557	3.8	0.03	0	0	-0.3	6.1	-6.6	0.26	0	86	Mar
wetmeadow	2015	2015-03-28	0	0.00048353	0.345218	0.387947	5.4	0	0	0	4.7	16.7	-2.1	0.26	0.03	87	Mar
wetmeadow	2015	2015-03-29	0	0.00259897	0.345816	0.31471	7.3	0	0	0	11.9	17.8	1.7	0.26	0	88	Mar
wetmeadow	2015	2015-03-30	0	0.00145059	0.347394	0.311362	5.6	0	0	0	12.4	25	2.2	0.26	0	89	Mar
wetmeadow	2015	2015-03-31	0	0.0038078	0.349434	0.284876	4.1	0	0	0	13.3	26.1	0.6	0.08	0	90	Mar
wetmeadow	2015	2015-04-01	0	0.00217588	0.351474	0.229964	8.4	0.08	0	0	19.1	30.6	10.6	0.11	0	91	Apr
wetmeadow	2015	2015-04-02	0	0.0010275	0.35155	0.360326	5.5	0	0	0	12.6	16.1	2.2	0.11	0.08	92	Apr
wetmeadow	2015	2015-04-03	0	6.04412e-05	0.349892	0.399665	6	0.08	0	0	5.8	11.7	-0.5	0.16	0	93	Apr
wetmeadow	2015	2015-04-04	0	0.0010275	0.352534	0.355723	8.8	0	0	0	8.8	18.9	1.7	0.16	0.08	94	Apr
wetmeadow	2015	2015-04-05	0	0.00362647	0.356389	0.184976	7	0	0	0	13.4	21.7	5.6	0.16	0	95	Apr
wetmeadow	2015	2015-04-06	0	0.00132971	0.357071	0.221931	4.8	0	0	0	12.4	14.4	10	0.16	0	96	Apr
wetmeadow	2015	2015-04-07	0	0.00126927	0.357752	0.2285	6.1	0	0	0	9.1	10	5	0.16	0	97	Apr
wetmeadow	2015	2015-04-08	0	0.000241765	0.359359	0.218333	4.7	0	0	0	5.6	7.2	4.4	0.08	0	98	Apr
wetmeadow	2015	2015-04-09	0	0.00126927	0.362224	0.211147	7.6	1.24	2	0	4.9	7.8	0.6	1.32	0	99	Apr
wetmeadow	2015	2015-04-10	0	0.0017528	0.365924	0.203961	4.7	0	0	0	9.3	20.6	1.7	1.24	1.24	100	Apr
wetmeadow	2015	2015-04-11	0	0.0030825	0.369842	0.196776	7.2	0	0	0	12.8	23.3	3.3	1.24	0	101	Apr
wetmeadow	2015	2015-04-12	0	0.00284074	0.373052	0.18959	6.7	0	0	0	16.2	25.6	2.8	1.24	0	102	Apr
wetmeadow	2015	2015-04-13	0	0.00193412	0.374096	0.187068	2.8	0	0	0	11.2	20	1.1	1.24	0	103	Apr
wetmeadow	2015	2015-04-14	0	0.00096706	0.373162	0.1561	6.1	0	0	0	13.7	21.1	6.1	1.24	0	104	Apr
wetmeadow	2015	2015-04-15	0	0.00187368	0.384471	0.125549	6.1	0	0	0	12.5	18.9	5.6	1.24	0	105	Apr
wetmeadow	2015	2015-04-16	0	0.00284074	0.385749	0.104624	3.3	0.08	0	0	13.7	20	8.9	0.08	0	106	Apr
wetmeadow	2015	2015-04-17	0	0.0132366	0.387028	0.587571	3.6	0.71	0	0	15	20.6	11.7	0.79	0.08	107	Apr
wetmeadow	2015	2015-04-18	0	0.0556664	0.38888	0.847458	4	1.57	0	0	15.4	21.7	11.1	2.36	0.71	108	Apr
wetmeadow	2015	2015-04-19	0	0.0555455	0.391612	0.653304	8.4	0.71	0	0	11.3	13.3	3.9	3.07	1.57	109	Apr
wetmeadow	2015	2015-04-20	0	0.002055	0.395079	0.616822	7.6	0	0	0	7.9	14.4	1.7	3.07	0.71	110	Apr
wetmeadow	2015	2015-04-21	0	0.0027803	0.399136	0.580341	5.7	0	0	0	10.3	21.7	0.6	3.07	0	111	Apr
wetmeadow	2015	2015-04-22	0	0.00290118	0.403637	0.543859	2.5	0	0	0	5.7	13.9	-2.7	3.07	0	112	Apr
wetmeadow	2015	2015-04-23	0	0.00344515	0.408435	0.507377	5.8	0	0	0	10.6	20	1.7	2.99	0	113	Apr
wetmeadow	2015	2015-04-24	0	0.00525839	0.413384	0.470895	4.2	0	0	0	13.8	18.9	10	2.28	0	114	Apr
wetmeadow	2015	2015-04-25	0	0.0160774	0.418335	0.434413	5.3	0.97	0	0	11.6	13.3	8.9	1.68	0	115	Apr
wetmeadow	2015	2015-04-26	0	0.00356603	0.42314	0.397932	5.3	0	0	0	10.2	15	3.3	0.97	0.97	116	Apr
wetmeadow	2015	2015-04-27	0	0.00507706	0.42765	0.36145	3	0	0	0	10.1	19.4	1.1	0.97	0	117	Apr
wetmeadow	2015	2015-04-28	0	0.00332427	0.431716	0.324968	4.7	0	0	0	11.9	20.6	3.3	0.97	0	118	Apr
wetmeadow	2015	2015-04-29	0	0.00314294	0.435187	0.288486	2.3	0	0	0	12.2	21.1	3.3	0.97	0	119	Apr
wetmeadow	2015	2015-04-30	0	0.00743427	0.437912	0.252004	4.1	0	0	0	14.6	24.4	3.3	0.97	0	120	Apr
wetmeadow	2015	2015-05-01	0	0.00725295	0.439739	0.209249	3	0.23	0	0	17.6	25	12.2	1.2	0	121	May
wetmeadow	2015	2015-05-02	0	0.00779692	0.441023	0.209249	4.9	1.91	0	0	20.2	30	12.2	2.14	0.23	122	May
wetmeadow	2015	2015-05-03	0	0.00592324	0.438882	0.167399	5.7	0	0	0	22.9	32.2	12.8	2.14	1.91	123	May
wetmeadow	2015	2015-05-04	0	0.00229677	0.470464	0.0418498	5.6	2.18	0	0	16	16.7	10	4.32	0	124	May
wetmeadow	2015	2015-05-05	0	0.0100332	0.468498	0.376648	4.7	0	0	0	15.4	23.9	12.2	4.32	2.18	125	May
wetmeadow	2015	2015-05-06	0	0.156603	0.459772	0.376648	6.8	0.91	0	0	17.1	19.4	15	5.23	0	126	May
wetmeadow	2015	2015-05-07	0	0.113992	0.460025	0.460347	6.4	0	0	0	16.7	18.9	11.1	5.23	0.91	127	May
wetmeadow	2015	2015-05-08	0	0.0277425	0.482004	0.460347	3.8	0	0	0	12.7	18.9	5.6	5	0	128	May
wetmeadow	2015	2015-05-09	0	0.0242369	0.478543	0.460347	5.5	0.97	0	0	11.1	16.1	8.3	4.06	0	129	May
wetmeadow	2015	2015-05-10	0	0.0213358	0.442439	0.523122	7.6	0.05	0	0	15.1	17.8	3.9	4.11	0.97	130	May
wetmeadow	2015	2015-05-11	0	0.00157147	0.446266	0.418498	8.4	0	0	0	7.4	11.7	3.9	1.93	0.05	131	May
wetmeadow	2015	2015-05-12	0	0.0474464	0.441591	0.376648	5.6	0	0	0	10.3	20.6	1.7	1.93	0	132	May
wetmeadow	2015	2015-05-13	0	0.0307646	0.441539	0.376648	8.2	1.19	0	0	15.5	22.2	9.4	2.21	0	133	May
wetmeadow	2015	2015-05-14	0	0.0203083	0.469749	0.523122	3.6	0.41	0	0	14.5	22.2	11.7	2.62	1.19	134	May
wetmeadow	2015	2015-05-15	0	0.053007	0.479242	0.460347	5.3	0	0	0	18.2	23.9	13.3	2.62	0.41	135	May
wetmeadow	2015	2015-05-16	0	0.0563917	0.460788	0.376648	7.2	0.1	0	0	19.1	22.8	14.4	1.75	0	136	May
wetmeadow	2015	2015-05-17	1	NA	0.443329	0.376648	4.9	0.08	0	0	17.9	25.6	10.6	1.78	0.1	137	May
wetmeadow	2015	2015-05-18	1	NA	0.468894	0.376648	5.7	0	0	0	12.6	17.2	6.1	1.78	0.08	138	May
wetmeadow	2015	2015-05-19	1	NA	0.489074	0.376648	4.7	0.41	0	0	7.2	7.8	3.9	2.19	0	139	May
wetmeadow	2015	2015-05-20	1	NA	0.486188	0.418498	4.2	0.05	0	0	7.1	10.6	4.4	1.05	0.41	140	May
wetmeadow	2015	2015-05-21	1	NA	0.489138	0.376648	2.6	0	0	0	9.7	19.4	2.2	0.64	0.05	141	May
wetmeadow	2015	2015-05-22	1	NA	0.488364	0.376648	2.8	0.15	0	0	11.7	14.4	5.6	0.79	0	142	May
wetmeadow	2015	2015-05-23	1	NA	0.477658	0.627746	4.5	0	0	0	12.9	16.1	11.1	0.69	0.15	143	May
wetmeadow	2015	2015-05-24	1	NA	0.474145	0.460347	2.1	0.03	0	0	16.1	19.4	13.9	0.64	0	144	May
wetmeadow	2015	2015-05-25	1	NA	0.47211	0.460347	3.8	0.05	0	0	18	24.4	12.8	0.69	0.03	145	May
wetmeadow	2015	2015-05-26	1	NA	0.482983	0.376648	5.3	0	0	0	16.9	22.2	11.7	0.28	0.05	146	May
wetmeadow	2015	2015-05-27	1	NA	0.486209	0.313873	3.3	0	0	0	18.1	28.3	9.4	0.23	0	147	May
wetmeadow	2015	2015-05-28	1	NA	0.488546	0.313873	4.7	0.58	0	0	20.6	26.1	15.6	0.81	0	148	May
wetmeadow	2015	2015-05-29	1	NA	0.491725	0.313873	6.8	0.05	0	0	19.6	25.6	9.4	0.71	0.58	149	May
wetmeadow	2015	2015-05-30	1	NA	0.519032	0.251099	5.6	0.03	0	0	12.8	20	8.3	0.74	0.05	150	May
wetmeadow	2015	2015-05-31	1	NA	0.48194	0.251099	4.2	0	0	0	14.6	23.9	6.1	0.71	0.03	151	May
wetmeadow	2016	2016-03-01	0	0.00320338	0.339729	0.67964	4.6	0	0	0	-1.9	6.7	-7.1	0	0	61	Mar
wetmeadow	2016	2016-03-02	0	0.00876398	0.341531	0.72149	4.9	0	0	0	2.9	15.6	-3.2	0	0	62	Mar
wetmeadow	2016	2016-03-03	0	0.0159565	0.340026	0.656623	4.9	0.05	0	0	5	7.8	-1	0.05	0	63	Mar
wetmeadow	2016	2016-03-04	0	0.00634633	0.341592	0.719397	5.3	0	0	0	4.4	17.2	-2.1	0.05	0.05	64	Mar
wetmeadow	2016	2016-03-05	0	0.0384406	0.341105	0.656832	4	0	0	0	7.2	21.1	-3.8	0.05	0	65	Mar
wetmeadow	2016	2016-03-06	0	0.0181928	0.341568	0.677338	7.2	0	0	0	13.7	23.3	5.6	0.05	0	66	Mar
wetmeadow	2016	2016-03-07	0	0.0871562	0.340973	0.645951	6.7	0	0	0	15.4	27.2	7.8	0.05	0	67	Mar
wetmeadow	2016	2016-03-08	0	0.0155938	0.342897	0.668968	5	0	0	0	12.7	15	2.2	0.05	0	68	Mar
wetmeadow	2016	2016-03-09	0	0.140405	0.342248	0.646997	3.3	0	0	0	6.6	18.9	-2.7	0.05	0	69	Mar
wetmeadow	2016	2016-03-10	0	0.38078	0.343047	0.631931	1.8	0	0	0	10.7	18.9	2.2	0	0	70	Mar
wetmeadow	2016	2016-03-11	0	0.658991	0.342422	0.625863	6.8	0	0	0	12.6	22.2	3.3	0	0	71	Mar
wetmeadow	2016	2016-03-12	0	0.423572	0.343495	0.654112	4.9	0	0	0	9.8	13.3	2.2	0	0	72	Mar
wetmeadow	2016	2016-03-13	0	0.507525	0.341213	0.661435	4.3	0.03	0	0	13.1	18.9	10	0.03	0	73	Mar
wetmeadow	2016	2016-03-14	0	0.889272	0.34432	0.669178	3.6	0.38	0	0	13.5	25	2.8	0.41	0.03	74	Mar
wetmeadow	2016	2016-03-15	0	0.757631	0.342338	0.675455	6	0.03	0	0	9.9	14.4	1.7	0.44	0.38	75	Mar
wetmeadow	2016	2016-03-16	0	0.209671	0.342994	0.624817	5	0	0	0	4.8	13.9	-1.6	0.44	0.03	76	Mar
wetmeadow	2016	2016-03-17	0	0.121185	0.343455	0.680477	4.1	0	0	0	4.2	13.3	-2.7	0.44	0	77	Mar
wetmeadow	2016	2016-03-18	0	0.00930795	0.34177	0.633396	5.4	0	0	0	2.8	7.2	-3.8	0.44	0	78	Mar
wetmeadow	2016	2016-03-19	0	0	0.342812	0.589663	7.4	0	0	0	-0.2	2.8	-4.9	0.44	0	79	Mar
wetmeadow	2016	2016-03-20	0	0.0386219	0.342362	0.638837	4.1	0	0	0	-0.2	9.4	-8.2	0.41	0	80	Mar
wetmeadow	2016	2016-03-21	0	0.157933	0.342804	0.686755	8.3	0	0	0	7.7	22.8	0	0.03	0	81	Mar
wetmeadow	2016	2016-03-22	0	0.343246	0.345076	0.611425	5.1	0	0	0	15.1	20.6	8.3	0	0	82	Mar
wetmeadow	2016	2016-03-23	0	0.163252	0.34354	0.685499	13.3	0.1	0.3	0	7.1	10.6	-2.1	0.1	0	83	Mar
wetmeadow	2016	2016-03-24	0	0.177818	0.335532	0.795773	6.8	0.41	6.4	5	-0.1	6.1	-4.3	0.51	0.1	84	Mar
wetmeadow	2016	2016-03-25	0	0.130432	0.343465	0.801841	6	0	0	0	4.1	13.9	-2.1	0.51	0.41	85	Mar
wetmeadow	2016	2016-03-26	0	0.000181324	0.341213	0.787822	7.1	0.18	0	0	3.9	7.8	-3.8	0.69	0	86	Mar
wetmeadow	2016	2016-03-27	0	0.354186	0.342603	0.71856	3.8	0	0	0	1.7	15.6	-7.7	0.69	0.18	87	Mar
wetmeadow	2016	2016-03-28	0	0.558296	0.343788	0.701193	7.3	0	0	0	9.8	20.6	1.1	0.69	0	88	Mar
wetmeadow	2016	2016-03-29	0	0.801209	0.346221	0.725466	8.1	0.2	0	0	11.2	15	6.7	0.89	0	89	Mar
wetmeadow	2016	2016-03-30	0	0.983379	0.347028	0.669178	6.6	0.05	0	0	15	20	7.2	0.84	0.2	90	Mar
wetmeadow	2016	2016-03-31	0	0.391478	0.345941	0.681105	8.7	0.13	0	0	6.8	10	2.2	0.56	0.05	91	Mar
wetmeadow	2016	2016-04-01	0	0.0555455	0.345737	0.671479	7.4	0	0	0	3.3	7.2	-1.6	0.56	0.13	92	Apr
wetmeadow	2016	2016-04-02	0	0.446238	0.346838	0.627746	5.5	0	0	0	6.8	17.8	-0.5	0.38	0	93	Apr
wetmeadow	2016	2016-04-03	0	0.55751	0.347564	0.579619	7.3	0	0	0	15.6	27.2	6.1	0.38	0	94	Apr
wetmeadow	2016	2016-04-04	0	0.459293	0.349455	0.479598	4.7	0	0	0	11.1	17.2	1.1	0.38	0	95	Apr
wetmeadow	2016	2016-04-05	0	0.140465	0.350222	0.301946	7.1	0	0	0	13	23.3	6.7	0.18	0	96	Apr
wetmeadow	2016	2016-04-06	0	0.00169235	0.350608	0.271396	10.1	0	0	0	11.8	18.3	5	0.13	0	97	Apr
wetmeadow	2016	2016-04-07	0	0.00362647	0.352918	0.116761	9	0	0	0	12.1	15.6	0	0	0	98	Apr
wetmeadow	2016	2016-04-08	0	0.000785736	0.353133	0.035363	5.6	0	0	0	7.1	16.7	-2.7	0	0	99	Apr
wetmeadow	2016	2016-04-09	0	0.000120882	0.352352	0	7.6	0	0	0	5.9	18.9	-2.7	0	0	100	Apr
wetmeadow	2016	2016-04-10	0	0.00199456	0.356198	0	7.1	0	0	0	15	18.3	4.4	0	0	101	Apr
wetmeadow	2016	2016-04-11	0	0.00157147	0.355465	0	4.3	0	0	0	7.3	13.3	-1.6	0	0	102	Apr
wetmeadow	2016	2016-04-12	0	0.000362647	0.355015	0	7.6	0	0	0	9.1	21.1	1.1	0	0	103	Apr
wetmeadow	2016	2016-04-13	0	0.00223633	0.356506	0	6.1	0	0	0	15.1	25.6	5.6	0	0	104	Apr
wetmeadow	2016	2016-04-14	0	0.00108794	0.359139	0	7.6	0	0	0	16.1	23.3	8.9	0	0	105	Apr
wetmeadow	2016	2016-04-15	0	0.00048353	0.365009	0	9.2	0	0	0	16.4	23.9	11.1	0	0	106	Apr
wetmeadow	2016	2016-04-16	0	0.00918707	0.370549	0	6.3	2.39	0	0	16.5	18.9	9.4	2.39	0	107	Apr
wetmeadow	2016	2016-04-17	0	0.520278	0.367161	0	6.4	4.34	0	0	12.9	15	6.1	6.73	2.39	108	Apr
wetmeadow	2016	2016-04-18	0	0.816924	0.363773	1	5.4	0.84	0	0	7.3	12.2	5	7.57	4.34	109	Apr
wetmeadow	2016	2016-04-19	0	0.948444	0.374216	0.817744	1.9	0.46	0	0	10.3	15.6	7.2	8.03	0.84	110	Apr
wetmeadow	2016	2016-04-20	0	0.957389	0.368503	0.830508	4.1	0.53	0	0	10.3	12.8	8.9	8.56	0.46	111	Apr
wetmeadow	2016	2016-04-21	0	0.935691	0.380401	0.676083	6.2	0.03	0	0	13.4	22.2	6.7	8.59	0.53	112	Apr
wetmeadow	2016	2016-04-22	0	0.681898	0.384938	0.66018	2.8	0	0	0	11.7	20	2.8	8.59	0.03	113	Apr
wetmeadow	2016	2016-04-23	0	0.854458	0.384275	0.588826	9.8	0	0	0	16.5	26.7	9.4	6.2	0	114	Apr
wetmeadow	2016	2016-04-24	0	0.924388	0.40089	0.341703	7.1	0	0	0	19.3	25	10.6	1.86	0	115	Apr
wetmeadow	2016	2016-04-25	0	0.660562	0.396338	0.404059	4.4	0	0	0	14.6	22.2	7.2	1.02	0	116	Apr
wetmeadow	2016	2016-04-26	0	0.714717	0.413521	0.280812	7.2	0.03	0	0	13.7	20.6	7.8	0.59	0	117	Apr
wetmeadow	2016	2016-04-27	0	0.425567	0.409248	0.665411	9.3	1.37	0	0	12.4	15	5	1.43	0.03	118	Apr
wetmeadow	2016	2016-04-28	0	0.376065	0.404976	0.478761	5.9	0	0	0	6.2	10	4.4	1.4	1.37	119	Apr
wetmeadow	2016	2016-04-29	0	0.331399	0.409583	0.424147	5.9	0.46	0	0	6.4	7.8	4.4	1.86	0	120	Apr
wetmeadow	2016	2016-04-30	0	0.329767	0.411039	0.715003	6	2.39	0	0	6.3	8.3	5	4.25	0.46	121	Apr
wetmeadow	2016	2016-05-01	0	0.381203	0.412494	0.525214	6.4	0.2	0	0	6.7	11.1	4.4	4.45	2.39	122	May
wetmeadow	2016	2016-05-02	0	0.757208	0.41725	0.448211	2.6	0	0	0	9.4	16.1	1.7	4.45	0.2	123	May
wetmeadow	2016	2016-05-03	0	0.837534	0.421693	0.415359	2.9	0	0	0	12.2	21.1	2.8	4.42	0	124	May
wetmeadow	2016	2016-05-04	0	0.799577	0.428044	0.337728	4.5	0	0	0	14.4	21.7	6.1	3.05	0	125	May
wetmeadow	2016	2016-05-05	0	0.546872	0.425378	0.257585	2.8	0	0	0	15.4	27.2	5	3.05	0	126	May
wetmeadow	2016	2016-05-06	0	0.564521	0.406877	0.20611	6.8	0	0	0	20.9	28.9	13.3	2.59	0	127	May
wetmeadow	2016	2016-05-07	0	0.49592	0.424	0.198786	6.5	0.2	0	0	19.7	25	11.7	0.4	0	128	May
wetmeadow	2016	2016-05-08	0	0.373285	0.425339	0.188324	7.8	0.2	0	0	16.7	25	8.9	0.4	0.2	129	May
wetmeadow	2016	2016-05-09	0	0.468178	0.435026	0.177861	4.9	0.05	0	0	16.6	22.2	11.1	0.45	0.2	130	May
wetmeadow	2016	2016-05-10	0	0.560653	0.435669	0.167399	4	3.68	0	0	17.4	26.7	9.4	4.13	0.05	131	May
wetmeadow	2016	2016-05-11	0	0.927531	0.419422	0.349864	6	1.98	0	0	15.1	21.1	10	6.11	3.68	132	May
wetmeadow	2016	2016-05-12	0	0.581505	0.429697	0.245449	4.9	0	0	0	13.9	21.7	6.1	6.11	1.98	133	May
wetmeadow	2016	2016-05-13	0	0.280266	0.4305	0.218665	7.7	0	0	0	14.3	21.1	4.4	6.11	0	134	May
wetmeadow	2016	2016-05-14	0	0.0314899	0.433421	0.188324	4.3	0	0	0	8.2	15	1.1	5.91	0	135	May
wetmeadow	2016	2016-05-15	0	0.00574192	0.431182	0.167399	3.8	0	0	0	9.9	15	3.3	5.71	0	136	May
wetmeadow	2016	2016-05-16	0	0.00701118	0.450217	0.188324	4.4	0.56	0	0	9.3	11.1	7.8	6.22	0	137	May
wetmeadow	2016	2016-05-17	0	0.0296162	0.446257	0.230174	2.8	0	0	0	11.2	19.4	5	2.54	0.56	138	May
wetmeadow	2016	2016-05-18	0	0.0163796	0.444222	0.209249	2.2	0	0	0	13.7	21.7	4.4	0.56	0	139	May
wetmeadow	2016	2016-05-19	0	0.00332427	0.442856	0.188324	6	0	0	0	14.8	19.4	8.9	0.56	0	140	May
wetmeadow	2016	2016-05-20	0	0.00809912	0.453942	0.198786	5.4	0	0	0	12.7	18.3	8.9	0.56	0	141	May
wetmeadow	2016	2016-05-21	0	0.00332427	0.458549	0.188324	6.7	0	0	0	16.2	21.1	11.7	0.56	0	142	May
wetmeadow	2016	2016-05-22	0	0.00229677	0.455931	0.167399	8.6	0	0	0	19.2	26.7	15.6	0.56	0	143	May
wetmeadow	2016	2016-05-23	0	0.11647	0.453928	0.146474	4.5	5.23	0	0	20.7	25	14.4	5.23	0	144	May
wetmeadow	2016	2016-05-24	0	0.174615	0.442935	0.230174	3.4	0	0	0	19.4	26.7	14.4	5.23	5.23	145	May
wetmeadow	2016	2016-05-25	0	0.210759	0.451223	0.209249	4.3	1.24	0	0	21.3	26.1	14.4	6.47	0	146	May
wetmeadow	2016	2016-05-26	0	0.15207	0.472112	0.188324	5.1	0.58	0	0	19.1	25	11.7	7.05	1.24	147	May
wetmeadow	2016	2016-05-27	0	0.112239	0.476987	0.167399	4.3	2.77	0	0	16.8	21.1	13.9	9.82	0.58	148	May
wetmeadow	2016	2016-05-28	0	0.137504	0.462801	0.146474	4.6	0.08	0	0	16.9	24.4	12.2	9.9	2.77	149	May
wetmeadow	2016	2016-05-29	0	0.0293744	0.46797	0.125549	3.6	0.05	0	0	20.4	28.3	12.2	9.95	0.08	150	May
wetmeadow	2016	2016-05-30	0	0.00356603	0.458948	0.104624	4.8	0.38	0	0	21.7	29.4	15	5.1	0.05	151	May
wetmeadow	2016	2016-05-31	0	0.00332427	0.480022	0.0627746	3.7	0.15	0	0	19.6	23.9	15	5.25	0.38	152	May
wetmeadow	2017	2017-03-01	1	NA	0.339439	0.362513	6.4	0	0	0	1.7	8.3	-5.5	0.56	0	60	Mar
wetmeadow	2017	2017-03-02	1	NA	0.340707	0.392028	5	0	0	0	1.1	8.3	-4.9	0.36	0	61	Mar
wetmeadow	2017	2017-03-03	1	NA	0.340865	0.469917	5.2	0	0	0	1	15	-5.5	0	0	62	Mar
wetmeadow	2017	2017-03-04	1	NA	0.341112	0.514442	6	0	0	0	6.1	22.2	-6	0	0	63	Mar
wetmeadow	2017	2017-03-05	1	NA	0.339053	0.469254	7.2	0	0	0	13.5	22.8	6.7	0	0	64	Mar
wetmeadow	2017	2017-03-06	1	NA	0.341521	0.481576	12.5	0	0	0	16.4	25	1.1	0	0	65	Mar
wetmeadow	2017	2017-03-07	1	NA	0.340194	0.486047	8.4	0	0	0	4.9	12.8	-1.6	0	0	66	Mar
wetmeadow	2017	2017-03-08	1	NA	0.342311	0.497137	3.4	0	0	0	5	16.1	-4.3	0	0	67	Mar
wetmeadow	2017	2017-03-09	1	NA	0.342394	0.436069	6.3	0	0	0	5.6	10.6	-3.8	0	0	68	Mar
wetmeadow	2017	2017-03-10	1	NA	0.340462	0.485394	5.6	0	0	0	-3.3	-1	-7.7	0	0	69	Mar
wetmeadow	2017	2017-03-11	1	NA	0.340894	0.542929	3.4	0	0	0	-3.5	1.7	-6.6	0	0	70	Mar
wetmeadow	2017	2017-03-12	1	NA	0.339029	0.574693	8.4	0	0	0	-1.1	8.9	-7.1	0	0	71	Mar
wetmeadow	2017	2017-03-13	1	NA	0.338004	0.649253	7.5	0	0	0	-4.1	-1	-8.8	0	0	72	Mar
wetmeadow	2017	2017-03-14	0	0.000846177	0.337395	0.684115	3.9	0.15	2.3	3	-6.2	-3.2	-8.2	0.15	0	73	Mar
wetmeadow	2017	2017-03-15	1	NA	0.337129	0.616805	6	0.08	0.8	0	-0.4	12.2	-4.3	0.23	0.15	74	Mar
wetmeadow	2017	2017-03-16	1	NA	0.337143	0.608684	6.2	0	0	0	7.9	21.1	-1.6	0.23	0.08	75	Mar
wetmeadow	2017	2017-03-17	1	NA	0.337382	0.566321	4.5	0	0	0	12.5	19.4	0	0.23	0	76	Mar
wetmeadow	2017	2017-03-18	1	NA	0.337799	0.549239	3.8	0	0	0	6.3	17.2	-3.2	0.23	0	77	Mar
wetmeadow	2017	2017-03-19	1	NA	0.338351	0.492244	4	0	0	0	13.6	27.8	6.7	0.23	0	78	Mar
wetmeadow	2017	2017-03-20	1	NA	0.339	0.491428	5.9	0	0	0	13.1	18.9	5	0.23	0	79	Mar
wetmeadow	2017	2017-03-21	1	NA	0.339713	0.438834	6.3	0	0	0	7.1	7.8	0.6	0.08	0	80	Mar
wetmeadow	2017	2017-03-22	1	NA	0.340461	0.427856	6.4	0	0	0	4.6	13.9	-0.5	0	0	81	Mar
wetmeadow	2017	2017-03-23	1	NA	0.341216	0.490845	7.7	0.1	0	0	11.4	23.3	7.8	0.1	0	82	Mar
wetmeadow	2017	2017-03-24	1	NA	0.341956	0.696365	8.1	0.66	0	0	10.7	14.4	3.9	0.76	0.1	83	Mar
wetmeadow	2017	2017-03-25	1	NA	0.342658	0.700151	5.2	0	0	0	3.4	5	1.7	0.76	0.66	84	Mar
wetmeadow	2017	2017-03-26	1	NA	0.343304	0.695436	2	0	0	0	5.1	10.6	3.3	0.76	0	85	Mar
wetmeadow	2017	2017-03-27	1	NA	0.343875	0.663214	2.2	0	0	0	7.8	12.8	2.8	0.76	0	86	Mar
wetmeadow	2017	2017-03-28	1	NA	0.344357	0.63353	4	0.3	0	0	5.7	11.1	-0.5	1.06	0	87	Mar
wetmeadow	2017	2017-03-29	1	NA	0.344735	0.873828	7.8	0.76	0	0	6.2	6.7	2.2	1.82	0.3	88	Mar
wetmeadow	2017	2017-03-30	0	0.414325	0.344995	0.830964	6.3	0	0	0	4	6.7	2.2	1.72	0.76	89	Mar
wetmeadow	2017	2017-03-31	0	0.307041	0.345125	0.782867	4	0	0	0	5.8	11.1	3.9	1.06	0	90	Mar
wetmeadow	2017	2017-04-01	0	0.226715	0.345116	0.778059	2.9	0.05	0	0	5.7	7.8	2.8	1.11	0	91	Apr
wetmeadow	2017	2017-04-02	0	0.681898	0.344956	0.759161	3.1	0	0	0	8.2	15.6	2.8	1.11	0.05	92	Apr
wetmeadow	2017	2017-04-03	0	0.980477	0.344637	0.719819	5.1	0	0	0	9	15	3.9	1.11	0	93	Apr
wetmeadow	2017	2017-04-04	0	0.773587	0.34415	0.729041	6	0	0	0	8.2	13.9	4.4	0.81	0	94	Apr
wetmeadow	2017	2017-04-05	0	0.321003	0.343512	0.586422	7.4	0	0	0	9.2	15.6	-0.5	0.05	0	95	Apr
wetmeadow	2017	2017-04-06	0	0.735691	0.344439	0.612045	3.8	0	0	0	6.1	15	-1.6	0.05	0	96	Apr
wetmeadow	2017	2017-04-07	0	0.710547	0.345473	0.601888	7.7	0	0	0	9.7	20	2.8	0.05	0	97	Apr
wetmeadow	2017	2017-04-08	0	0.835902	0.346285	0.479455	3.6	0	0	0	15.5	25	7.8	0	0	98	Apr
wetmeadow	2017	2017-04-09	0	0.94935	0.346378	0.416025	4.3	0	0	0	14.1	21.7	5.6	0	0	99	Apr
wetmeadow	2017	2017-04-10	0	0.264672	0.34842	0.366161	6.5	0	0	0	6.5	7.2	-3.2	0	0	100	Apr
wetmeadow	2017	2017-04-11	0	0.381505	0.346711	0.393343	4.4	0	0	0	4.6	20	-5.5	0	0	101	Apr
wetmeadow	2017	2017-04-12	0	0.50003	0.34878	0.294448	6.4	0	0	0	14	21.7	9.4	0	0	102	Apr
wetmeadow	2017	2017-04-13	0	0.709701	0.348624	0.250016	3.7	0	0	0	14.2	24.4	4.4	0	0	103	Apr
wetmeadow	2017	2017-04-14	0	1	0.348682	0.326258	6.8	0.28	0	0	17.3	25.6	13.9	0.28	0	104	Apr
wetmeadow	2017	2017-04-15	0	0.778664	0.351332	0.295729	6	0	0	0	19.8	26.1	10.6	0.28	0.28	105	Apr
wetmeadow	2017	2017-04-16	0	0.669447	0.350783	0.231706	4.3	0	0	0	14.8	21.1	7.2	0.28	0	106	Apr
wetmeadow	2017	2017-04-17	0	0.407857	0.350886	0.198879	4.6	0	0	0	14.6	23.9	6.1	0.28	0	107	Apr
wetmeadow	2017	2017-04-18	0	0.418011	0.350588	0.18977	5.5	0	0	0	18.6	25	13.9	0.28	0	108	Apr
wetmeadow	2017	2017-04-19	0	0.172983	0.353017	0.250132	6.8	0	0	0	15.3	21.7	8.3	0.28	0	109	Apr
wetmeadow	2017	2017-04-20	0	0.0188577	0.351179	0.20206	5.5	0	0	0	12.1	20.6	5.6	0.28	0	110	Apr
wetmeadow	2017	2017-04-21	0	0.00145059	0.353403	0.168885	4.7	0	0	0	10.5	16.1	3.9	0	0	111	Apr
wetmeadow	2017	2017-04-22	0	0.00193412	0.355409	0.222076	2.6	0	0	0	9.6	18.9	2.8	0	0	112	Apr
wetmeadow	2017	2017-04-23	0	0.00265941	0.353008	0.215415	7	0	0	0	12.7	22.2	2.8	0	0	113	Apr
wetmeadow	2017	2017-04-24	0	0.000241765	0.357089	0.0209249	7.2	0	0	0	15.6	23.9	9.4	0	0	114	Apr
wetmeadow	2017	2017-04-25	0	0.000906618	0.357366	0	7.5	0.18	0	0	8.8	10	2.8	0.18	0	115	Apr
wetmeadow	2017	2017-04-26	0	0.000604412	0.357407	0	7.8	0	0	0	3.5	7.8	-1.6	0.18	0.18	116	Apr
wetmeadow	2017	2017-04-27	0	0.00132971	0.356145	0.380038	3.2	0	0	0	4.3	13.9	-3.8	0.18	0	117	Apr
wetmeadow	2017	2017-04-28	0	0.00169235	0.353584	0.680898	7.1	1.78	0	0	5.7	7.8	2.2	1.96	0	118	Apr
wetmeadow	2017	2017-04-29	0	0.00477486	0.356617	0.968392	8.9	0.08	0	0	4.8	7.2	3.3	2.04	1.78	119	Apr
wetmeadow	2017	2017-04-30	0	0.00398912	0.351854	0.902919	10.1	4.34	0	0	2.7	3.3	0	6.38	0.08	120	Apr
wetmeadow	2017	2017-05-01	0	0.414748	0.350557	0.810761	7.6	0.53	0.8	0	5.5	17.8	0	6.91	4.34	121	May
wetmeadow	2017	2017-05-02	0	0.686189	0.353931	0.616384	4.2	0	0	0	10.5	17.8	3.9	6.73	0.53	122	May
wetmeadow	2017	2017-05-03	0	0.87537	0.352975	0.587482	4.8	0	0	0	11.1	17.8	4.4	6.73	0	123	May
wetmeadow	2017	2017-05-04	0	0.851859	0.354174	0.502197	4.5	0	0	0	11.8	21.1	3.9	6.73	0	124	May
wetmeadow	2017	2017-05-05	0	0.626655	0.352713	0.408035	2.7	0	0	0	14.3	25.6	3.9	4.95	0	125	May
wetmeadow	2017	2017-05-06	0	0.541251	0.353769	0.292948	3.4	0	0	0	18.9	28.3	8.9	4.87	0	126	May
wetmeadow	2017	2017-05-07	0	0.524751	0.353719	0.230174	7.1	0	0	0	21.3	30.6	10.6	0.53	0	127	May
wetmeadow	2017	2017-05-08	0	0.464007	0.356008	0.167399	5.3	0	0	0	24	32.8	15.6	0	0	128	May
wetmeadow	2017	2017-05-09	0	0.172922	0.360816	0.125549	4.2	0	0	0	19.1	25.6	13.3	0	0	129	May
wetmeadow	2017	2017-05-10	0	0.533877	0.367153	0.460347	5	2.21	0	0	14.5	16.1	10.6	2.21	0	130	May
wetmeadow	2017	2017-05-11	0	0.795044	0.365759	0.376648	5	0	0	0	14.7	20.6	7.8	2.21	2.21	131	May
wetmeadow	2017	2017-05-12	0	0.499305	0.362193	0.292948	2.5	0	0	0	14.3	23.3	5.6	2.21	0	132	May
wetmeadow	2017	2017-05-13	0	0.227138	0.361471	0.230174	6.9	0	0	0	17.2	25.6	8.3	2.21	0	133	May
wetmeadow	2017	2017-05-14	0	0.0407374	0.364348	0.167399	4.8	0	0	0	20.8	29.4	15	2.21	0	134	May
wetmeadow	2017	2017-05-15	0	0.00271985	0.369721	0.104624	5.1	0.76	0	0	22	31.1	13.9	2.97	0	135	May
wetmeadow	2017	2017-05-16	0	0.0579027	0.374261	0.272023	4.3	1.57	0	0	21.8	28.3	15.6	4.54	0.76	136	May
wetmeadow	2017	2017-05-17	0	0.600967	0.378494	0.627746	6.6	4.09	0	0	15.6	18.9	11.7	6.42	1.57	137	May
wetmeadow	2017	2017-05-18	0	0.209368	0.390414	0.648671	8.6	1.65	0	0	11.4	12.8	10	8.07	4.09	138	May
wetmeadow	2017	2017-05-19	0	0.168631	0.386871	0.669596	7.9	1.6	0	0	10.3	11.7	7.2	9.67	1.65	139	May
wetmeadow	2017	2017-05-20	0	0.00580236	0.387333	0.690521	7.3	0.76	0	0	7.2	8.9	3.9	10.43	1.6	140	May
wetmeadow	2017	2017-05-21	0	0.315926	0.378037	0.606822	4	0	0	0	9.7	21.1	2.8	10.43	0.76	141	May
wetmeadow	2017	2017-05-22	0	0.252705	0.379365	0.585897	5.5	0	0	0	16.1	23.9	11.1	9.67	0	142	May
wetmeadow	2017	2017-05-23	0	0.0300997	0.388513	0.544047	7.2	0	0	0	12	15	7.2	8.1	0	143	May
wetmeadow	2017	2017-05-24	0	0.0565125	0.384391	0.460347	3.9	0	0	0	12.1	18.9	5.6	4.01	0	144	May
wetmeadow	2017	2017-05-25	0	0.0415231	0.385428	0.397573	5.3	0	0	0	16.3	24.4	10.6	2.36	0	145	May
wetmeadow	2017	2017-05-26	0	0.00471442	0.388915	0.313873	4.4	0	0	0	19.4	25.6	13.9	0.76	0	146	May
wetmeadow	2017	2017-05-27	0	0.00423089	0.394963	0.376648	5.2	0.23	0	0	18.4	23.9	11.7	0.23	0	147	May
wetmeadow	2017	2017-05-28	0	0.00392868	0.387291	0.292948	5.9	0	0	0	18.2	27.8	11.1	0.23	0.23	148	May
wetmeadow	2017	2017-05-29	0	0.00374736	0.390681	0.240636	5	0	0	0	18.2	24.4	10.6	0.23	0	149	May
wetmeadow	2017	2017-05-30	0	0.0038078	0.390634	0.146474	3.1	0	0	0	17.6	26.7	7.2	0.23	0	150	May
wetmeadow	2017	2017-05-31	0	0.0017528	0.402593	0.104624	3.7	0	0	0	17.9	25	8.9	0.23	0	151	May
