# Supplementary material for: Boreal chorus frog (Pseudacris maculata) spring calling activity, habitat metrics, and associated environmental data
Source: Data Brief. 2020 Nov 24;33:106581. doi: 10.1016/j.dib.2020.106581 (PMC7710638; doi:10.1016/j.dib.2020.106581)
Supplement: Supplementary file 1 [file mmc1.zip › research-data-DIB-D-20-02267-1606050516897.json]

{"@context":"https://data.elsevier.com/research/editorialmanager/researchdatadatapump.json","@type":"edm:Article","edm:title":"Boreal Chorus Frog (Pseudacris maculata) Spring Calling Activity, Habitat Metrics, and Associated Environmental Data","pub:editorialManagerManuscriptId":"DIB-D-20-02267","pub:partOfJournalGroup":[{"@type":"edm:Journal","edm:identifier":{"@type":"idtype:JID","@value":"DIB"}}],"pub:hasOriginalData":[{"@type":"edm:ResearchData","edm:includedIn":{"@type":"pub:Repository","edm:name":"Mendeley Data"},"edm:title":"Boreal Chorus Frog Calling Activity in the Central Platte River Valley of Nebraska in Spring 2015 - 2017","edm:link":"https://data.mendeley.com/datasets/p6nbn2hyz9/1"}]}
